# Supplementary material for: Genome size variation and polyploidy prevalence in the genus Eragrostis are associated with the global dispersal in arid area
Source: Front Plant Sci. 2023 Mar 13;14:1066925. doi: 10.3389/fpls.2023.1066925 (PMC10040770; doi:10.3389/fpls.2023.1066925)
Supplement: Supplementary file 1 [file Table_1.xlsx]

## Sheet: Sheet1
Table S4 The raw data of genome size estimates based on flow cytometric analyses.
Species	Biological Replicates	1C(Mbp)
Eragrostis acutiflora	Sample 1	1627.03
	Sample 2	1523.12
	Sample 3	1594.59
	Sample 4	1341.02
	Sample 5	1339.87
	Sample 6	1354.29
Eragrostis acutiglumis	Sample 1	1345.24
	Sample 2	1326.07
	Sample 3	1337.11
	Sample 4	1395.8
	Sample 5	1386.49
Eragrostis aethiopica	Sample 1	369.67
	Sample 2	392.79
	Sample 3	366.67
	Sample 4	338.67
	Sample 5	249.36
	Sample 6	295.62
Eragrostis bahiensis	Sample 1	1185.48
	Sample 2	1227.31
	Sample 3	1159.04
	Sample 4	1177.34
	Sample 5	1170.66
	Sample 6	888.67
Eragrostis barbinodis	Sample 1	968.77
	Sample 2	951.34
	Sample 3	943.79
	Sample 4	976.55
	Sample 5	979.11
	Sample 6	1022.1
	Sample 7	1124.17
	Sample 8	1092.51
Eragrostis bicolor	Sample 1	989.12
	Sample 2	917.15
	Sample 3	1033.75
	Sample 4	982.43
	Sample 5	921.9
Eragrostis cilianensis	Sample 1	381.62
	Sample 2	382.8
	Sample 3	379.84
	Sample 4	390.95
	Sample 5	366.79
	Sample 6	384.06
	Sample 7	348.11
	Sample 8	379.37
Eragrostis cylindriflora	Sample 1	918.23
	Sample 2	891.5
	Sample 3	879.01
	Sample 4	848.8
	Sample 5	876.11
	Sample 6	1036.1
	Sample 7	902.67
	Sample 8	958.69
	Sample 9	1073.19
	Sample 10	1034.47
Eragrostis dielsii	Sample 1	1299.1
	Sample 2	1332.23
	Sample 3	1340.36
	Sample 4	1174.81
	Sample 5	1212.81
	Sample 6	1219.14
Eragrostis echinochloidea	Sample 1	687.51
	Sample 2	710.01
	Sample 3	712.34
	Sample 4	723.8
	Sample 5	710.51
	Sample 6	742.06
Eragrostis eriopoda	Sample 1	1876.88
	Sample 2	1870.57
	Sample 3	1821.62
Eragrostis ferruginea	Sample 1	1638.86
	Sample 2	1632.23
	Sample 3	1592.47
Eragrostis gummiflua	Sample 1	1548.35
	Sample 2	1436.34
	Sample 3	1333.93
Eragrostis heteromera	Sample 1	765.2
	Sample 2	802.79
	Sample 3	828.5
	Sample 4	812.93
	Sample 5	889.26
	Sample 6	872.52
	Sample 7	885.91
	Sample 8	752.47
Eragrostis humidicola	Sample 1	847.58
	Sample 2	847.01
	Sample 3	829.99
	Sample 4	811.04
	Sample 5	824.54
	Sample 6	819.63
Eragrostis intermedia	Sample 1	1691
	Sample 2	1688.66
	Sample 3	1719.17
	Sample 4	1774.87
	Sample 5	1802.76
Eragrostis japonica	Sample 1	982.14
	Sample 2	989.98
	Sample 3	1007.99
	Sample 4	961.09
	Sample 5	1017.29
Eragrostis lappula	Sample 1	904.77
	Sample 2	981.09
	Sample 3	991.46
	Sample 4	793.58
	Sample 5	847.26
	Sample 6	971.93
	Sample 7	1036.19
	Sample 8	1084.39
	Sample 9	927.7
Eragrostis lehmanniana	Sample 1	965.36
	Sample 2	916.49
	Sample 3	938.91
	Sample 4	890.22
	Sample 5	902.63
	Sample 6	978.82
Eragrostis leptocarpa	Sample 1	883.68
	Sample 2	950.96
	Sample 3	940.25
	Sample 4	917.17
	Sample 5	898.47
Eragrostis lugens	Sample 1	1150.46
	Sample 2	1178.24
	Sample 3	1143.43
Eragrostis virescens	Sample 1	888.57
	Sample 2	1035.57
	Sample 3	1037.98
	Sample 4	967.7
	Sample 5	949.96
	Sample 6	950.63
	Sample 7	844.93
	Sample 8	856.28
	Sample 9	930.38
	Sample 10	1083.2
	Sample 11	978.8
	Sample 12	984.56
	Sample 13	969.1
	Sample 14	1061.14
Eragrostis minor	Sample 1	627.72
	Sample 2	633.06
	Sample 3	634.25
	Sample 4	726.18
	Sample 5	725.33
	Sample 6	690.11
	Sample 7	699.58
	Sample 8	663.19
Eragrostis neesii	Sample 1	339.58
	Sample 2	341.61
	Sample 3	339.58
	Sample 4	312.14
	Sample 5	282.34
	Sample 6	308.87
Eragrostis nigra	Sample 1	906.02
	Sample 2	896.39
	Sample 3	901.51
	Sample 4	809.24
Eragrostis nindensis	Sample 1	1236.49
	Sample 2	1173.56
	Sample 3	1035.46
	Sample 4	1081.88
	Sample 5	1072.17
	Sample 6	991.04
	Sample 7	962.68
	Sample 8	879.61
Eragrostis nutans	Sample 1	980.1
	Sample 2	983.3
	Sample 3	976.37
Eragrostis obtusa	Sample 1	807.21
	Sample 2	808.65
	Sample 3	789.91
	Sample 4	778.83
	Sample 5	791.1
	Sample 6	786.81
	Sample 7	610.34
	Sample 8	681.87
	Sample 9	671.1
Eragrostis papposa	Sample 1	689.76
	Sample 2	691.57
	Sample 3	692.47
Eragrostis patens	Sample 1	343.37
	Sample 2	350.3
	Sample 3	341.87
	Sample 4	313.39
Eragrostis patentipilosa	Sample 1	1174.15
	Sample 2	1157.88
	Sample 3	1385.89
	Sample 4	1381.68
	Sample 5	1069.32
	Sample 6	1026.89
	Sample 7	1227.97
	Sample 8	1059.4
Eragrostis patentissima	Sample 1	985.54
	Sample 2	1020.78
	Sample 3	1019.58
Eragrostis pilosa	Sample 1	928.2
	Sample 2	934.9
	Sample 3	881.67
	Sample 4	1021.27
	Sample 5	1000.07
	Sample 6	1009.89
Eragrostis plana	Sample 1	956.02
	Sample 2	1003.61
	Sample 3	968.37
	Sample 4	955.92
	Sample 5	995.73
	Sample 6	1131.93
	Sample 7	1102.97
	Sample 8	1110.97
Eragrostis polytricha	Sample 1	1430.12
	Sample 2	1384.04
	Sample 3	1373.49
Eragrostis porosa	Sample 1	641.1
	Sample 2	636.77
	Sample 3	629.27
	Sample 4	678.83
	Sample 5	681.6
	Sample 6	673.62
	Sample 7	669.64
Eragrostis racemosa	Sample 1	860.81
	Sample 2	829.29
	Sample 3	856.9
	Sample 4	877.32
	Sample 5	884.02
	Sample 6	958.05
Eragrostis rotifer	Sample 1	654.27
	Sample 2	723.92
	Sample 3	683.4
	Sample 4	686.75
	Sample 5	727.49
	Sample 6	702.26
Eragrostis rufescens	Sample 1	736.94
	Sample 2	726.13
	Sample 3	709.91
	Sample 4	699.64
	Sample 5	712.62
	Sample 6	637.35
	Sample 7	692.64
	Sample 8	705.21
	Sample 9	683.74
	Sample 10	702.65
	Sample 11	736.48
	Sample 12	797.45
	Sample 13	754.87
Eragrostis sarmentosa	Sample 1	715.79
	Sample 2	697.62
	Sample 3	704.83
	Sample 4	702.15
	Sample 5	712.58
	Sample 6	676.07
Eragrostis spectabilis	Sample 1	833.17
	Sample 2	860.56
	Sample 3	874.41
	Sample 4	941.41
	Sample 5	884.97
	Sample 6	939.88
	Sample 7	1303.36
	Sample 8	1217.44
	Sample 9	1112.53
	Sample 10	1272.72
	Sample 11	1429.7
Eragrostis superba	Sample 1	733.58
	Sample 2	807.12
	Sample 3	785.17
Eragrostis tenella	Sample 1	340.74
	Sample 2	342.77
	Sample 3	347.42
	Sample 4	303.84
	Sample 5	374.37
	Sample 6	355.07
	Sample 7	359.93
Eragrostis tenuifolia	Sample 1	658.43
	Sample 2	658.13
	Sample 3	663.86
Eragrostis tremula	Sample 1	1029.73
	Sample 2	1055.26
	Sample 3	1069.67
	Sample 4	974.49
Eragrostis unioloides	Sample 1	943.79
	Sample 2	932.46
	Sample 3	932.46
Eragrostis cylindriflora 2	Sample 1	817.74
	Sample 2	820.42
	Sample 3	814.73
	Sample 4	774.29
	Sample 5	788.9
Eragrostis cylindriflora 3	Sample 1	904.91
	Sample 2	917.66
	Sample 3	941.47
	Sample 4	936.82
	Sample 5	943.5
	Sample 6	992.73
E. tef 'Ada'	Sample 1	667.03
	Sample 2	653.77
	Sample 3	548.84
	Sample 4	559.67
	Sample 5	578.24
	Sample 6	553.42
	Sample 7	548.4
	Sample 8	633.79
	Sample 9	510.6
	Sample 10	610.32
	Sample 11	635.42
	Sample 12	605.23
	Sample 13	719.69
E. tef 'Addisie'	Sample 1	620.04
	Sample 2	621.2
	Sample 3	626.1
	Sample 4	600.92
	Sample 5	614.42
	Sample 6	614.72
	Sample 7	556.26
	Sample 8	683.15
	Sample 9	680.59
E. tef 'Alba'	Sample 1	684.35
	Sample 2	666.81
	Sample 3	745.03
	Sample 4	740.74
	Sample 5	593.21
	Sample 6	590.79
	Sample 7	553.7
	Sample 8	551.19
E. tef 'Balami'	Sample 1	755.1
	Sample 2	752
	Sample 3	565.12
	Sample 4	560.93
	Sample 5	557.24
	Sample 6	588.53
	Sample 7	597.82
	Sample 8	555.66
	Sample 9	704.13
	Sample 10	647.91
	Sample 11	655.08
E. tef 'Beten'	Sample 1	761
	Sample 2	746.32
	Sample 3	557.58
	Sample 4	554.23
	Sample 5	588.31
	Sample 6	595.75
	Sample 7	627.69
	Sample 8	645.34
	Sample 9	587.36
	Sample 10	636.29
	Sample 11	726.21
	Sample 12	676.13
E. tef 'Dabbi'	Sample 1	575.35
	Sample 2	547.72
	Sample 3	599.47
	Sample 4	592.3
	Sample 5	705.28
	Sample 6	701.73
	Sample 7	683.35
E. tef 'Enatite'	Sample 1	624.08
	Sample 2	626.39
	Sample 3	637.35
	Sample 4	621.47
	Sample 5	608.59
	Sample 6	621.47
	Sample 7	588.59
	Sample 8	683.56
	Sample 9	631.17
E. tef 'Gealamie'	Sample 1	591.16
	Sample 2	591.44
	Sample 3	602.12
	Sample 4	602.12
E. tef 'Gommadie'	Sample 1	635.24
	Sample 2	657.23
	Sample 3	656.02
	Sample 4	602.57
	Sample 5	749.38
	Sample 6	569.63
	Sample 7	717.46
E. tef 'Gommandie'	Sample 1	618.74
	Sample 2	616.7
	Sample 3	621.35
	Sample 4	559.05
	Sample 5	737.57
	Sample 6	686.96
E. tef 'Karadebi'	Sample 1	658.13
	Sample 2	656.93
	Sample 3	653.01
	Sample 4	580.03
	Sample 5	661.82
	Sample 6	606.35
	Sample 7	681.41
E. tef 'Kaymuri'	Sample 1	614.9
	Sample 2	631.97
	Sample 3	609.21
	Sample 4	572.1
	Sample 5	564.09
	Sample 6	554.05
E. tef 'Magna'	Sample 1	572.19
	Sample 2	589.3
	Sample 3	634.59
	Sample 4	619.53
	Sample 5	614.78
	Sample 6	623.09
	Sample 7	630.65
E. tef 'Manjna'	Sample 1	582.42
	Sample 2	572.47
	Sample 3	573.97
	Sample 4	593.63
	Sample 5	614.38
	Sample 6	608.57
E. tef 'Manyi'	Sample 1	581.58
	Sample 2	579.53
	Sample 3	548.68
	Sample 4	597.21
	Sample 5	640.52
	Sample 6	637.91
	Sample 7	664.01
	Sample 8	597.76
	Sample 9	623.65
	Sample 10	751.11
E. tef 'RedDabbi'	Sample 1	687.23
	Sample 2	624.69
	Sample 3	605.72
	Sample 4	594.14
	Sample 5	628.73
	Sample 6	607.25
	Sample 7	673.38
	Sample 8	617.14
	Sample 9	626.77
	Sample 10	613.64
E. tef 'Tsedey'	Sample 1	628.7
	Sample 2	624.95
	Sample 3	628.7
	Sample 4	637.12
	Sample 5	631.6
	Sample 6	628.83
	Sample 7	559.65
	Sample 8	655.24
	Sample 9	664.95
E. tef 'Tullu Nasy'	Sample 1	584.05
	Sample 2	605.72
	Sample 3	618.77
	Sample 4	604.46
	Sample 5	608.65
	Sample 6	591.91
	Sample 7	717.46
	Sample 8	698.84
	Sample 9	628.94
E. tef: Eragrostis tef
